# Supplementary material for: Choline Acetyltransferase Induces the Functional Regeneration of the Salivary Gland in Aging SAMP1/Kl -/- Mice
Source: Int J Mol Sci. 2021 Jan 2;22(1):404. doi: 10.3390/ijms22010404 (PMC7796039; doi:10.3390/ijms22010404)
Supplement: Supplementary file 1 [file ijms-22-00404-s001.zip]

Archive with 4 entries (4 files):
- Suppl.Table 1. Changes in putative metabolites.docx
- Suppl. Figure 1.tif
- Suppl. Figure 2.tif
- Suppl. Figure 3.tif
